# Supplementary material for: Prognostic and clinical significance of long non-coding RNA SNHG12 expression in various cancers
Source: Bioengineered. 2020 Oct 30;11(1):1112–23. doi: 10.1080/21655979.2020.1831361 (PMC8291808; doi:10.1080/21655979.2020.1831361)
Supplement: Supplemental Material [file KBIE_A_1831361_SM6506.zip]

Archive with 4 entries (4 files):
- Supp Table 2.docx
- Supplementary Figure 1.tif
- Supplementary Figure caption.docx
- Supplementary Table 1.doc
